# Supplementary material for: Application of Polysaccharides in Hydrogel Biomaterials
Source: Int J Mol Sci. 2025 Apr 4;26(7):3387. doi: 10.3390/ijms26073387 (PMC11989842; doi:10.3390/ijms26073387)
Supplement: Supplementary file 1 [file ijms-26-03387-s001.zip]

Archive with 1 entries (1 files):
- ijms-3562706-supplementary.pdf
